# Supplementary material for: Chronic respiratory disease disparity between American Indian/Alaska Native and white populations, 2011–2018
Source: BMC Public Health. 2021 Jul 28;21:1466. doi: 10.1186/s12889-021-11528-8 (PMC8317382; doi:10.1186/s12889-021-11528-8)
Supplement: Supplementary file 1 — Additional file 1. Determinants of chronic respiratory disease for 2011–2018. This table lists detailed covariates and odds ratios obtained from logistic regression analyses for years 2011 through 2018. [file 12889_2021_11528_MOESM1_ESM.xlsx]

## Sheet: Sheet1
Additional File 1: Determinants of chronic respiratory disease for 2011 – 2018.
		OR (95% CI)
		Years*
		2011	2012	2013	2014	2016	2017	2018
Race
	AI/AN	1 (0.83-1.19)	0.91 (0.77-1.08)	0.97 (0.80-1.18)	0.92 (0.79-1.07)	1.04 (0.88-1.22)	0.93 (0.79-1.10)	0.98 (0.82-1.17)
	White	1 (Reference)	1 (Reference)	1 (Reference)	1 (Reference)	1 (Reference)	1 (Reference)	1 (Reference)
Sex
	Male	0.75 (0.69-0.82)	0.77 (0.72-0.83)	0.80 (0.74-0.88)	0.77 (0.72-0.82)	0.77 (0.71-0.83)	0.77 (0.71-0.83)	0.74 (0.68-0.80)
	Female	1 (Reference)	1 (Reference)	1 (Reference)	1 (Reference)	1 (Reference)	1 (Reference)	1 (Reference)
Age (Years)
	18-24	1.29 (1.09-1.53)	NS	1.34 (1.14-1.58)	NS	NS	1.21 (1.03-1.42)	NS
	25-34	NS	NS	NS	NS	NS	NS	NS
	35-44	1 (Reference)	1 (Reference)	1 (Reference)	1 (Reference)	1 (Reference)	1 (Reference)	1 (Reference)
	45-54	NS	NS	NS	NS	NS	NS	NS
	55-64	NS	NS	NS	1.31 (1.20-1.42)	NS	1.17 (1.05-1.30)	NS
	>65	1.17 (1.07-1.28)	1.14 (1.05-1.24)	1.23 (1.12-1.36)	1.32 (1.21-1.43)	NS	1.33 (1.2-1.46)	1.12 (1.02-1.23)
Marital status
	Currently married	1 (Reference)	1 (Reference)	1 (Reference)	1 (Reference)	1 (Reference)	1 (Reference)	1 (Reference)
	Divorced, widowed, separated	1.15 (1.04-1.26)	1.16 (1.06-1.26)	NS	1.09 (1.01-1.18)	1.13 (1.04-1.24)	1.15 (1.05-1.27)	NS
	Never married	NS	NS	NS	NS	NS	NS	NS
Education
	Less than high school	1.46 (1.25-1.71)	1.38 (1.20-1.59)	1.52 (1.31-1.77)	1.44 (1.26-1.66)	1.60 (1.38-1.84)	1.37 (1.16-1.63)	1.36 (1.14-1.63)
	High school graduate	NS	NS	NS	NS	NS	NS	NS
	Some college/technical	1.16 (1.06-1.26)	NS	NS	1.12 (1.04-1.21)	NS	NS	NS
	Four or more years of college	1 (Reference)	1 (Reference)	1 (Reference)	1 (Reference)	1 (Reference)	1 (Reference)	1 (Reference)
Income
	<$10k	2.14 (1.68-2.73)	2.42 (2.05-2.85)	2.22 (1.86-2.66)	2.66 (2.24-3.15)	2.42 (1.98-2.98)	2.02 (1.64-2.49)	2.26 (1.78-2.86)
	$10k - <$15k	1.96 (1.64-2.34)	2.18 (1.86-2.55)	2.13 (1.79-2.53)	2.26 (1.94-2.65)	2.42 (2.02-2.89)	2.29 (1.89-2.78)	2.59 (2.07-3.23)
	$15k - <$20k	1.85 (1.57-2.18)	1.84 (1.59-2.14)	1.58 (1.35-1.84)	2.1 (1.80-2.43)	1.86 (1.59-2.18)	1.87 (1.57-2.24)	2.46 (2.04-2.98)
	$20k - <$25k	1.42 (1.21-1.66)	1.54 (1.35-1.76)	1.44 (1.26-1.65)	1.66 (1.46-1.89)	1.76 (1.52-2.03)	1.43 (1.22-1.68)	1.78 (1.49-2.11)
	$25k - <$35k	1.36 (1.18-1.57)	1.40 (1.23-1.59)	1.19 (1.04-1.37)	1.37 (1.21-1.56)	1.47 (1.28-1.69)	1.26 (1.09-1.45)	1.74 (1.48-2.05)
	$35k - <$50k	1.22 (1.08-1.38)	1.32 (1.17-1.48)	NS	1.3 (1.17-1.45)	1.35 (1.20-1.51)	1.27 (1.12-1.45)	1.32 (1.14-1.52)
	$50k - <$75k	NS	NS	NS	NS	NS	NS	1.22 (1.07-1.40)
	$75k or more	1 (Reference)	1 (Reference)	1 (Reference)	1 (Reference)	1 (Reference)	1 (Reference)	1 (Reference)
	Unreported income	1.40 (1.21-1.63)	1.39 (1.21-1.59)	NS	1.27 (1.13-1.42)	NS	1.26 (1.11-1.43)	1.63 (1.40-1.90)
Access-to-care
	Inadequate	1 (Reference)	1 (Reference)	1 (Reference)	1 (Reference)	1 (Reference)	1 (Reference)	1 (Reference)
	Adequate	NS	NS	NS	NS	NS	NS	NS
Smoking status
	Smoker	1.43 (1.29-1.58)	1.64 (1.50-1.80)	1.55 (1.40-1.71)	1.67 (1.53-1.82)	1.54 (1.40-1.70)	1.72 (1.55-1.90)	1.75 (1.57-1.96)
	Non-smoker	1 (Reference)	1 (Reference)	1 (Reference)	1 (Reference)	1 (Reference)	1 (Reference)	1 (Reference)
Obesity status
	Underweight	NS	NS	1.53 (1.16-2.02)	1.33 (1.02-1.72)	1.53 (1.16-2.03)	NS	1.51 (1.05-2.19)
	Normal	1 (Reference)	1 (Reference)	1 (Reference)	1 (Reference)	1 (Reference)	1 (Reference)	1 (Reference)
	Overweight	NS	NS	NS	NS	NS	NS	1.18 (1.06-1.32)
	Obese	1.42 (1.30-1.55)	1.49 (1.38-1.62)	1.59 (1.46-1.75)	1.54 (1.43-1.65)	1.50 (1.39-1.63)	1.40 (1.29-1.52)	1.77 (1.59-1.97)
NS: not significant
Adjusted for age, sex, income, marital status, education, access to care, smoking status, and body weight morbidity.
* 2015 was excluded from logistic regression analysis due to non-significant prevalence comparison between AI/AN and white populations.
